# Supplementary material for: Deducing corticotropin-releasing hormone receptor type 1 signaling networks from gene expression data by usage of genetic algorithms and graphical Gaussian models
Source: BMC Syst Biol. 2010 Nov 19;4:159. doi: 10.1186/1752-0509-4-159 (PMC3002901; doi:10.1186/1752-0509-4-159)
Supplement: Additional file 4 — R code. Implemented R code of the variable selection algorithm INSEL based on simulated annealing and LDA (For download of the R software: http://cran.r-project.org/). [file 1752-0509-4-159-S4.R]

#------------------------------------------------------------------------------#
# Functions for generating a ranklist of variables with high discriminant 
# capability
# R functions inseldisc,inselsann,rankinsel 
#------------------------------------------------------------------------------#
# function inseldisc
# function for input selection of subsets of variables with high discriminant 
# capability based on lda and leave-one-out crossvalidation (loocv)  
# input:
#         data: data matrix (rows = objects, column = variables)
#         group: factor with group labels (length = number of data rows)
#         chrsize: size of variable configuration for discriminant analysis
#         mut: number of perturbated variables in a configuration 
#         t0: start temperature for simulated annealing
#         maxit: maximal iterations for simulated annealing
#         nsolu: number of solutions
# output:
#         optsubset: indices of variable combinations (length=chrsize) for all
#                    solutions 
#         optloocv: optimized loocv values        
inseldisc<-function(data,group,chrsize,mut=1,t0=NULL,maxit=1000,nsolu=1000) {
# simulated annealing with chromosome size chrsize
library(MASS)
data<-as.matrix(data)
# number of variables
numgen<-ncol(data)
# number of objects
numobj<-nrow(data)
# calculation of the start temperature for annealling based on nstartt samples
# according to Press et al. Numerical Recipes in C - The Art of Scientific Computing
# 2nd edn: Cambridge University Press; 1992. 
if (is.null(t0)) {
nstartt<-10000
loocv.st<-rep(1,nstartt)
for (i in 1:nstartt) {
  sam<-sample(1:numgen,chrsize) 
  loocv.st[i]<-(numobj-sum(lda(data[,sam],group,CV=TRUE)$class==group))/numobj
  }
t0<-sd(loocv.st)
}
# ns runs of simulated annealing
ns<-nsolu
solu<-matrix(rep(0,ns*chrsize),nrow=ns)
loocv.solu<-rep(1,ns)
for (i in 1:ns) {
  solu1<-inselsann(data=data,group=group,vmin=mut,vmax=mut,wmin=mut,
  wmax=mut,s0=chrsize,t0=t0,maxit=maxit)
  solu[i,]<-which(solu1$optsubset==1)
  loocv.solu[i]<-solu1$optvalue
  }
print(table(loocv.solu))
inseldisc<-list(data=data,optsubsets=solu,optloocv=loocv.solu)
return(inseldisc)
}
#------------------------------------------------------------------------------#
# function inselsann
# supervised classification and input selection using simulated annealing 
# for additional documentation of the parameters see Filippone et. al:
# 'Supervised classification and gene selection using simulated annealing' 
# In: IJCNN: 2006; IEEE; 2006: pages 3566-3571
# input:
# 	    data: matrix (rows = objects, column = variables) 
# 	    group: factor with group labels (length = number of data rows)
# 	    lambda: regularization coefficient for penalizing greater
# 	    vmin,vmax,wnin,wmax: intervals for perturbation of configurations
# 	    s0: number of selected genes in the start configuration 
# 	    t0: temperature for simulated annealing
# 	    maxit: maximal iterations for simulated annealing
inselsann<-function(data,group,lambda=0,vmin=1,wmin=1,vmax=1,
  wmax=1,s0,t0,maxit)
{
library(MASS)
# see documentation for the function sample in R
resample <- function(x, size, ...)
   if(length(x) <= 1) { if(!missing(size) && size == 0) x[FALSE] else x
   } else sample(x, size, ...)
# number of genes
numgen<-ncol(data)
# number of objects
numobj<-nrow(data)
# target function
error<-function(sq) {
  data.l<-as.matrix(data[,sq==1])
  loocv<-(numobj-sum(lda(data.l,group,CV=TRUE)$class==group))/numobj
  error<-loocv+sum(sq==1)*lambda
  return(error)   
  }
# generate new target sequence  
genseq<-function(sq) {
# number of genes excluded 
  w<-resample(wmin:min(sum(sq==1),wmax),1)
# number of genes included
  v<-resample(vmin:min(sum(sq==0),vmax),1)
  ng<-resample(seq(1,numgen,1)[sq==0],v)
  rg<-resample(seq(1,numgen,1)[sq==1],w)
  sq[rg]<-0
  sq[ng]<-1
  return(sq) 
  }
# initial sequence with s0 
sq<-rep(0,numgen)
sq[resample(1:numgen,s0)]<-1
# simulated annealing with patameters t0 and maxit
res<-optim(sq,error,genseq,method="SANN",control=list(maxit=maxit,temp=t0))
optgenes<-res$par
optloocv<-res$value
inselsann<-list(optsubset=optgenes,optvalue=optloocv)
return(inselsann) 
}
#------------------------------------------------------------------------------#
# function rank.inseldisc
# function for the generation of a ranked variable list based on all solutions    
# from the input selection process  
# input:  
#         object inseldisc
#         limit: cutoff of the loocv error rate
#         ntopr: number of top ranked variables
# output:
#         ranklist: ranked variable list based on all solutions        
#         ranklistuni: ranked variable list based on all unique solutions                   
rank.inseldisc<-function(object,limit=1,ntopr=50){
# ranklist based on all solutions with optvalue <=limit
data<-object$data
solu<-object$optsubsets
loocv.solu<-object$optloocv
solu.limit<-solu[loocv.solu<=limit,]
tab.solu<-table(as.vector(solu.limit))[order(table(as.vector(solu.limit)),decreasing=TRUE)]
ranklist<-as.numeric(names(tab.solu))
ranknames<-colnames(data)[ranklist]
freq<-as.numeric(tab.solu)
ranklist<-data.frame(ranknames,freq)
print(ranklist[1:min(nrow(ranklist),ntopr),])
# ranklist based only on unique solutions with optvalue <=limit
solu.uni<-unique(solu.limit)
tab.solu<-table(as.vector(solu.uni))[order(table(as.vector(solu.uni)),decreasing=TRUE)]
ranklist.uni<-as.numeric(names(tab.solu))
ranknames<-colnames(data)[ranklist.uni]
freq<-as.numeric(tab.solu)
ranklist.uni<-data.frame(ranknames,freq)
print(ranklist.uni[1:min(nrow(ranklist.uni),ntopr),])
rank.inseldisc<-list(ranklist=ranklist,ranklistuni=ranklist.uni)
return(rank.inseldisc)
}
#------------------------------------------------------------------------------#
# Example:
# See for microarray data http://www.ncbi.nlm.nih.gov/geo/query/acc.cgi?acc=GSE13156
# with six technical replicates measured at five different time points
#
# >timegroup<-as.factor(c(rep("t1",6),rep("t2",6),rep("t3",6),rep("t4",6),rep("t5",6)))
#
# Define a data matrix consisting of expression ratios (treated versus control) 
# or expression values where the rows are represented by objects (identifier for 
# samples) and the columns by variables (gene symbols or spot identifiers)
# 
# This assumes that a data file is in ./data/input_expression_ratios.txt
# >datamatrix<-read.delim("./data/input_expression_ratios.txt")
#
# This assumes that your R source code is in ./data/pack.insel.R
# >source("./data/pack.insel.R")
#
# inseldisc returns a list of objects (data, optimized subsets, optimized loocv values)
# with chromosome size = 3 and 2500 solution chromosomes (can take several hours or days)
# >solution<-inseldisc(datamatrix,timegroup,3,nsolu=2500)
#
# rank.inseldisc returns ranked variable (gene) lists
# only subsets (chromosomes) with loocv < 0.15 
# (limit = 1 for all solutions) 
# >rank.solution<-rank.inseldisc(solution,limit=0.15)
# >rank.solution$ranklist
#
# only unique subsets (chromosomes) with loocv < 0.15
# >rank.solution$ranklistuni
#------------------------------------------------------------------------------#
 
